# Supplementary material for: The effects of an acute exercise on executive function in Chinese undergraduate students
Source: Front Psychol. 2026 May 19;17:1853294. doi: 10.3389/fpsyg.2026.1853294 (PMC13226120; doi:10.3389/fpsyg.2026.1853294)
Supplement: Supplementary file 1 [file Data_Sheet_1.xlsx]

## Sheet: Sheet1
Group	sub	premixACCmore-task	premixRTmore-task	preunmixACCmore-task	preunmixRTmore-task	postmixACCmore-task	postmixRTmore-task	postunmixACCmore-task	postunmixRTmore-task	preCOSTmore-task	postCOSTmore-task	preACC2back	preRT2back	postACC2back	postRT2back	precongACCflanker	precongRTflanker	postcongACCflanker	postcongRTflanker	preincongACCflanker	preincongRTflanker	postincongACCflanker	postincongRTflanker	preconflictflanker	postconflictflanker
HIIT	1	0.9	912	0.94	508	0.94	916	0.87	626	404	290	0.81	1212	0.97	1040	1	360	1	351	0.79	491	0.79	418	131	67
HIIT	2	0.7	896	0.94	614	0.83	809	0.9	594	282	215	0.52	715	0.75	979	1	434	1	390	0.96	516	1	511	82	121
HIIT	3	1	1024	1	649	1	909	1	657	375	253	0.91	1117	0.97	1254	1	361	1	377	0.88	447	0.92	445	86	69
HIIT	4	0.92	806	0.94	452	0.87	754	0.96	455	354	299	0.85	1184	0.93	858	1	320	1	324	0.96	406	1	374	86	49
HIIT	5	0.9	981	1	600	0.98	969	1	535	381	434	0.91	833	0.95	806	1	452	1	410	0.96	512	0.88	515	59	105
HIIT	6	0.9	900	0.94	621	0.98	825	0.94	612	279	213	0.97	986	0.97	995	0.96	378	1	376	0.75	490	0.75	423	112	47
HIIT	7	0.97	895	1	560	0.95	703	0.97	485	336	218	0.91	899	0.7	657	1	392	1	363	0.96	494	1	449	101	86
HIIT	8	0.8	1012	0.97	682	0.8	833	0.97	633	330	200	0.81	1028	0.95	872	1	433	1	390	0.96	590	0.96	473	157	83
HIIT	9	1	961	1	688	0.97	883	1	684	274	199	0.97	1224	0.89	1122	0.96	516	0.79	547	0.96	522	0.88	569	6	22
HIIT	10	0.8	983	0.84	711	0.85	769	0.87	596	272	174	0.7	1103	0.81	950	1	513	1	483	0.96	564	1	488	51	5
HIIT	11	0.99	892	0.94	561	0.97	762	1	614	331	148	0.79	1196	0.86	1174	1	427	1	470	1	540	1	508	113	38
HIIT	12	0.96	857	1	417	0.94	636	0.97	470	440	166	0.72	612	0.87	559	0.92	413	0.92	368	0.81	404	1	388	-9	20
HIIT	13	0.94	981	0.97	689	0.97	743	1	577	292	166	0.84	863	0.89	834	1	451	1	440	1	566	1	518	115	78
HIIT	14	0.94	895	1	532	0.96	739	1	532	363	207	0.86	987	0.92	836	1	429	0.96	407	0.92	508	1	467	79	60
MIAE	1	0.7	1230	0.84	686	0.8	950	0.87	568	544	382	0.7	1328	0.83	979	0.92	443	1	401	1	508	0.96	456	65	55
MIAE	2	0.98	875	0.97	590	0.98	746	0.97	542	285	204	0.79	965	0.83	1045	1	536	1	473	0.96	617	0.92	537	81	64
MIAE	3	0.97	1198	0.94	933	0.84	943	0.83	860	265	83	0.7	1205	0.77	1185	1	470	1	469	0.96	552	1	515	82	46
MIAE	4	0.7	684	0.97	459	0.97	511	0.97	447	225	64	0.84	789	0.89	650	0.96	388	1	341	0.96	694	1	507	306	166
MIAE	5	0.92	814	0.97	519	0.97	712	0.97	628	295	84	0.7	900	0.84	644	0.96	428	1	458	0.88	482	0.83	550	54	92
MIAE	6	0.83	1097	0.94	492	0.97	684	0.97	457	605	227	0.87	879	0.89	874	0.96	428	1	368	0.96	548	1	441	120	73
MIAE	7	0.97	763	0.87	552	0.84	697	0.94	543	211	154	0.7	1119	0.81	1040	1	358	1	347	1	425	1	414	67	67
MIAE	8	0.95	881	0.9	670	0.95	702	0.97	512	211	190	0.79	1023	0.84	739	1	353	1	429	0.96	427	0.83	496	74	67
MIAE	9	0.94	1027	0.97	503	1	947	0.97	627	524	320	0.85	1206	0.7	830	1	343	1	361	0.75	413	0.88	419	70	58
MIAE	10	0.77	1103	0.94	775	0.95	1057	0.97	623	328	434	0.7	459	0.81	990	1	497	1	428	0.96	579	1	486	82	58
MIAE	11	0.93	835	1	542	1	775	1	519	293	256	0.8	918	0.83	876	0.96	398	1	400	0.92	447	1	444	49	44
MIAE	12	0.75	955	0.94	606	0.93	953	1	624	349	329	0.77	920	0.93	770	1	436	1	452	0.92	518	1	520	82	68
MIAE	13	0.93	922	1	635	1	868	1	564	287	304	0.74	1035	0.86	1055	1	385	1	383	1	423	1	420	38	37
MIAE	14	0.7	881	1	482	0.84	687	1	431	399	256	0.7	987	0.74	750	0.92	354	0.75	281	0.75	425	0.75	313	71	32
Control	1	0.7	786	0.87	538	0.88	815	1	539	248	276	0.7	926	0.74	592	1	374	1	491	0.96	572	0.88	635	198	144
Control	2	0.8	1010	0.86	737	0.9	837	0.97	652	273	185	0.79	1217	0.91	1052	0.92	420	1	387	0.79	533	0.92	481	113	94
Control	3	0.8	991	0.88	742	0.93	760	0.9	558	249	202	0.7	1099	0.8	1066	1	497	1	377	0.79	480	0.88	448	-17	71
Control	4	0.95	894	0.97	468	0.92	723	0.97	491	426	232	0.95	1067	0.95	890	1	361	1	359	0.96	446	1	450	85	91
Control	5	0.97	942	0.97	583	0.9	900	0.9	550	359	350	0.83	1182	0.95	1346	1	388	0.79	383	0.88	481	0.88	469	93	86
Control	6	0.81	940	0.8	552	0.9	730	0.84	533	388	197	0.72	1035	0.74	889	1	475	1	408	1	561	0.92	399	86	-9
Control	7	0.89	1150	0.97	780	0.98	980	1	612	370	368	0.81	1072	0.91	841	1	395	1	433	0.92	450	1	494	55	61
Control	8	0.94	895	1	641	0.97	793	1	630	254	163	0.89	1233	0.94	1061	1	431	0.96	407	0.88	494	0.96	474	63	67
Control	9	0.89	890	0.97	625	0.92	835	0.94	621	265	214	0.85	1176	0.89	830	1	456	1	435	0.79	470	0.88	463	14	28
Control	10	0.97	658	0.97	617	0.81	940	0.9	552	41	388	0.89	946	0.89	770	1	369	0.75	322	0.7	440	0.75	397	71	75
Control	11	0.9	968	0.94	641	0.94	1005	0.84	472	327	533	0.58	945	0.93	1261	1	397	1	405	0.92	502	0.75	462	105	57
Control	12	0.92	796	0.9	609	0.94	742	0.9	511	187	231	0.7	1208	0.76	1060	1	369	1	355	0.79	430	0.83	409	61	54
Control	13	0.9	918	1	677	0.9	902	1	611	241	291	0.73	831	0.78	1033	1	505	1	353	0.96	577	0.79	481	72	128
Control	14	0.9	927	1	657	0.98	1017	1	673	270	344	0.96	1113	0.94	1127	0.92	405	1	383	0.96	396	0.96	417	-9	34
Control	15	0.9	981	1	677	0.97	829	1	532	304	297	0.97	1124	0.9	930	1	418	1	391	0.83	493	0.96	501	75	110
Control	16	0.96	929	1	653	0.97	840	1	557	276	283	0.7	1187	0.97	968	1	387	1	358	0.79	446	0.96	455	59	97
